# Supplementary material for: A Rational Approach to Predicting Immediate Release Formulation Behavior in Multiple Gastric Motility Patterns: A Combination of a Biorelevant Apparatus, Design of Experiments, and Machine Learning
Source: Pharmaceutics. 2023 Jul 31;15(8):2056. doi: 10.3390/pharmaceutics15082056 (PMC10458881; doi:10.3390/pharmaceutics15082056)
Supplement: Supplementary file 1 [file pharmaceutics-15-02056-s001.zip]

Archive with 6 entries (6 files):
- Figrue S2_Out_of_range_predictions.jpg
- Figrue S3_DoE_postdictions.jpg
- Figure S1_Elastic_sinker.jpg
- Figure S4_ML_postdictions.jpg
- Table S1_HPLC-UV_method_conditions.pdf
- Table S2_polynomial_coefficients.pdf
